# Supplementary material for: Extensive Immunological and Inflammatory Perturbation Underpins the Respiratory Sequelae of Postacute COVID-19
Source: Open Forum Infect Dis. 2026 Feb 5;13(2):ofag050. doi: 10.1093/ofid/ofag050 (PMC12937584; doi:10.1093/ofid/ofag050)
Supplement: ofag050_Supplementary_Data [file ofag050_supplementary_data.zip]

Archive with 8 entries (8 files):
- Supplementary Data - PASC Symptom Assessment Form.docx
- Supplementary Figure 1.TIF
- Supplementary Figure 2.TIF
- Supplementary Figure 3.TIF
- Supplementary Table 1.xlsx
- Supplementary Table 2.xlsx
- Supplementary Table 3.xlsx
- Supplementary Table 4.xlsx
