# Supplementary material for: Extensive Immunological and Inflammatory Perturbation Underpins the Respiratory Sequelae of Postacute COVID-19
Source: Open Forum Infect Dis. 2026 Feb 5;13(2):ofag050. doi: 10.1093/ofid/ofag050 (PMC12937584; doi:10.1093/ofid/ofag050)
Supplement: ofag050_Supplementary_Data [file ofag050_supplementary_data.zip › Supplementary Table 1.xlsx]

## Sheet: sheet1
	Supplementary Table 1. Regression analysis of respiratory parameters and R-PASC grouping.
	No.	Dependent Variable	Classification	P value	Exp	95%CI
	1	DLCO% Status	Diffusion function	<0.001	4.32	3.56-5.23
	2	CCT-S Variation	Chest CT	<0.001	1.2	1.12-1.28
	3	DLCO Variation	Diffusion function	<0.001	0.93	0.93-0.94
	4	FEV1 Variation	Restrictive Ventilation	0.029	0.954	0.94-0.97
