# Supplementary material for: Extensive Immunological and Inflammatory Perturbation Underpins the Respiratory Sequelae of Postacute COVID-19
Source: Open Forum Infect Dis. 2026 Feb 5;13(2):ofag050. doi: 10.1093/ofid/ofag050 (PMC12937584; doi:10.1093/ofid/ofag050)
Supplement: ofag050_Supplementary_Data [file ofag050_supplementary_data.zip › Supplementary Table 2.xlsx]

## Sheet: Sheet1
	Supplementary Table 2. Clinical information of R-PASC cohort during the acute phase.
		Non-R	R-PASC	P value
	Participants, no.	27	30
	Hospitalization course, no. (%)
	Not hospitalized	9 (33)	3 (10)	0.0309632
	Short-term hospitalization	6 (22)	8 (27)	0.152828
	Long-term hospitalization	12 (44)	19 (63)	0.0473808
	ICU admission	2 (7)	1 (3)	0.49159
	Severity of illness, no. (%)
	Mild	9 (33)	3 (10)	0.0309632
	Moderate	11 (41)	13 (43)	0.843086
	Severity	7 (26)	14 (47)	0.105049
	Oxygen requirement, no. (%)
	None	12 (44)	4 (13)	0.00905374
	Low-flow nasal cannual or mask	11 (41)	20 (67)	0.0497374
	HFOS or NIV	3 (11)	6 (20)	0.462
	IMV	0 (0)	0 (0)	/
	Laboratory findings (range)
	Feno	19.5 (13-36)	20.0 (8-86)	0.6336
	Induced sputum cytology
	Neutrophil percentage	90.02 (77.1-97.0)	88.27 (57.88-97.04)	0.7647
	Macrophage percentage	8.05 (0.89-21.28)	8.61 (0.7-37.5)	0.6911
	Eosinophil percentage	0 (0-0.95)	0 (0-1.32)	0.5243
	Lymphocyte percentage	2.04 (1.53-2.3)	1.99 (1.56-5.16)	>0.9999
	Complete blood count
	Neutrophil absolute count	4.27 (3.03–19.7)	3.86 (1.19–8.4)	0.0914
	Lymphocyte absolute count	1.51 (0.68–2.97)	1.33 (0.18–4.2)	0.4007
	Monocyte absolute count	0.48 (0.11–0.99)	0.42 (0.1–0.91)	0.3668
	Hemoglobin	143 (109-211)	140 (111-203)	0.4655
	Platelet	232 (143-461)	192 (82-372)	0.1472
	Blood biochemistry
	Lactate dehydrogenase (LDH)	196.5 (155.2-254)	313 (142-397.4)	0.0259
	Aspartate aminotransferase (AST)	28.0 (13-108)	27.5 (13-80)	0.6095
	Alanine aminotransferase (ALT)	31.0 (9-143)	23.5 (11.6-90.5)	0.3089
	Blood urea nitrogen (BUN)	5.9 (2.9-10.4)	5.3 (2.1-139)	0.3227
	Creatinine	62 (37-99)	65 (4.3-115)	0.7455
	NT-proBNP	131.3 (61.6-372.5)	170.0 (58.4-4405)	0.4668
	Coagulation profile
	Fibrinogen	3.40 (2.07-7.99)	3.89 (2.22-6.35)	0.5681
	D-dimer	0.48 (0.3-2.44)	0.77 (0.18-28.5)	0.4886
	Autoantibody profile
	Antinuclear antibodies (ANA)	1:100 (1:80-1:320)	1:100 (1:100-1:3200)	0.5142
	Anti-double-stranded DNA antibodies (anti-dsDNA)	0.60 (0.11-3.6)	0.38 (0.06-6.23)	0.6787
	Antiphospholipid antibodies IgG	1.71 (0.87-4.55)	1.94 (1.08-17)	0.501
	Abbreviations：HFOS, high-flow oxygen support; NIV, noninvasaive ventilation; NT-proBNP, N-terminal pro b-type natriuretic peptide; IMV, invasive mechanical ventilation; Feno, Fractional exhaled nitric oxide.
