# Supplementary material for: Extensive Immunological and Inflammatory Perturbation Underpins the Respiratory Sequelae of Postacute COVID-19
Source: Open Forum Infect Dis. 2026 Feb 5;13(2):ofag050. doi: 10.1093/ofid/ofag050 (PMC12937584; doi:10.1093/ofid/ofag050)
Supplement: ofag050_Supplementary_Data [file ofag050_supplementary_data.zip › Supplementary Table 3.xlsx]

## Sheet: Table S1
	Supplementary Table 3. Demographic and clinical characteristics of the study population.
		Overall
	Participants, no	66
	Age, no. (%)
	0-24	0 (0)
	25-50	24 (36)
	51-75	28 (42)
	>75	13 (20)
	Acute Treatment Status, no. (%)
	Hospitalization	50 (76)
	Outpatient	16 (24)
	Vaccination information, no. (%)
	Vaccine brands	CoronaVac or BBIBP-CorV
	Average vaccine dose	2.4
	2-3 doses recipients	56 (85)
	1 dose recipients	3 (5)
	Unvaccinated	7 (10)
	Reinfection, no. (%)
	Symptomatic reinfection	9/66 (14)
	Serologically confirmed reinfection	13/52 (25)
	Comorbidity, no. (%)
	Chronic pulmonary disease	28 (42)
	Hypertension	25 (38)
	Diabetes	11 (17)
	Cardiovascular disease	10 (15)
	Connective tissue disease	9 (14)
	Thrombotic disease	6 (9)
	Hyperuricemia/Gout	5 (7)
	Chronic Kidney Disease	4 (6)
	Cancer	2 (3)
	Pharmacological treatment, no. (%)
	Steroids	30 (45)
	Immunosuppressants	7 (11)
	Anti-SARS-CoV-2 drugs	9 (14)
