# Supplementary material for: Extensive Immunological and Inflammatory Perturbation Underpins the Respiratory Sequelae of Postacute COVID-19
Source: Open Forum Infect Dis. 2026 Feb 5;13(2):ofag050. doi: 10.1093/ofid/ofag050 (PMC12937584; doi:10.1093/ofid/ofag050)
Supplement: ofag050_Supplementary_Data [file ofag050_supplementary_data.zip › Supplementary Table 4.xlsx]

## Sheet: Sheet1
	Supplementary Table 4. Overlap of Respiratory PASC with Other Organ-System PASC.
	Symptom System, no. (%)	4-Month Follow-up (n=30)	7-Month Follow-up (n=22)
	Cardiovascular	14 (47)	8 (36)
	Neurological	20 (67)	17 (77)
	Musculoskeletal	8 (27)	6 (27)
	Digestive	5 (17)	4 (18)
	Sensory	6 (20)	5 (23)
	Respiratory-only	5 (17)	1 (5)
